# Supplementary material for: Cancer extracellular vesicles contribute to stromal heterogeneity by inducing chemokines in cancer-associated fibroblasts
Source: Oncogene. 2019 May 30;38(28):5566–79. doi: 10.1038/s41388-019-0832-4 (PMC6755971; doi:10.1038/s41388-019-0832-4)
Supplement: Supplementary file 15 — Supplementary Table 1 [file 41388_2019_832_MOESM15_ESM.xlsx]

## Sheet: Sheet1
	Supplementary table S1. The microarray probe list of genes up-regulated in fibroblasts cultured with 44As3.
		GeneSymbol	Fibroblasts with 44As3 vs Mono-cultured fibroblasts			Fibroblasts with 44As3 vs Fibroblasts with HSC-44PE
			Fold change	p value		Fold change	p value
		CSF2	190.679	8.43003e-10		20.6061	2.28577e-08
		CA9	44.5545	3.08976e-07		10.7779	4.92262e-06
		MMP3	16.7374	7.70971e-07		10.0561	2.50738e-06
		HNF1A	10.6479	6.77154e-05		7.58159	0.000162225
		CSF3	69.0706	2.61997e-09		7.56846	2.15998e-07
		CSF3	531.896	8.85611e-10		7.32333	8.40787e-07
		TREM1	23.5883	8.38515e-07		7.18506	1.34352e-05
		EHF	20.4283	2.05209e-08		6.201	4.11601e-07
		CXCL8	2161.02	4.67109e-08		6.07338	0.000221074
		HBG1	91.1392	1.31452e-10		6.02099	3.28035e-08
		C4orf26	9.46433	2.36914e-06		5.77572	1.01595e-05
		NPPB	34.7755	3.94623e-07		5.65685	2.66373e-05
		CCL20	23.3848	2.99554e-07		5.53085	1.10398e-05
		HBBP1	23.7936	1.30735e-07		4.95025	7.47808e-06
		NPPB	18.8632	1.22425e-06		4.83998	4.62538e-05
		MMP12	14.9804	7.26852e-05		4.80654	0.00141518
		CXCL3	108.948	1.42037e-09		4.69948	1.06381e-06
		lnc-PHLDA3-2	5.77572	0.00801828		4.65087	0.0142304
		ZP1	5.91755	0.000357347		4.49244	0.000882185
		CXCL6	354.588	4.13215e-13		4.45369	1.517e-09
		PRL	12.9511	0.000128339		4.36203	0.00246023
		LOC100505622	3.98616	0.00745799		4.30944	0.00579712
		ANGPTL4	19.5962	9.74193e-09		4.18434	7.64778e-07
		INHBB	10.722	2.59649e-05		4.16986	0.000449939
		MMP1	14.4952	3.44498e-08		4.04882	1.62824e-06
		IL12A-AS1	5.94839	0.000894339		4.02782	0.00313951
		lnc-GRHL2-7	4.97605	0.0136696		4.02085	0.0243253
		HLA-DQB1	5.51171	0.000105765		3.96549	0.000347767
		KCTD4	5.17838	0.00263615		3.93128	0.0063421
		LOC100507065	4.8652	0.000355217		3.87716	0.000816765
		FOS	5.75573	4.63632e-06		3.85706	2.10863e-05
		C15orf48	4.19887	1.10322e-06		3.80395	1.68215e-06
		IL6	73.1355	1.44525e-10		3.79737	1.57161e-07
		CXCL5	18.475	3.27958e-06		3.71278	0.000318752
		HLA-DQB1	6.23332	9.70245e-08		3.67438	7.37074e-07
		LOC101928955	7.38706	0.000457907		3.63008	0.00433672
		SPINK4	4.03481	0.00313564		3.59253	0.00476432
		CXCL1	207.577	1.02785e-10		3.49429	5.99404e-07
		SH3D21	7.13543	6.44327e-06		3.48824	8.79241e-05
		DNER	9.41525	7.98439e-07		3.4822	2.48685e-05
		lnc-PHF3-1	16.6795	4.0745e-05		3.41645	0.00353055
		PPFIA4	15.2158	6.22508e-08		3.41645	6.94375e-06
		HSFY2	4.1916	0.0156672		3.40463	0.0290705
		lnc-ZPBP-3	3.42238	0.0011089		3.36359	0.00119382
		PTGS2	44.5545	1.79246e-08		3.33457	1.60974e-05
		IL1B	103.968	6.75139e-11		3.32879	2.19062e-07
		SERPINA9	6.73884	0.000839405		3.32879	0.00814069
		ASB2	3.5801	0.0010821		3.28866	0.00154516
		HSD11B1	6.10504	9.7009e-10		3.26594	1.23104e-08
		LOC100506271	4.3244	0.00307762		3.26594	0.0083642
		HLA-DQB1	5.37029	0.00184761		3.26029	0.00986068
		CXCL2	118.193	4.25109e-10		3.20984	1.90754e-06
		XLOC_l2_009332	3.45815	0.00377661		3.19873	0.00514482
		LRRC15	3.77768	0.000977901		3.17664	0.00200692
		LYPLAL1-AS1	3.13834	4.61338e-06		3.14923	4.53213e-06
		CXCL1	246.424	3.17557e-12		3.1329	3.94412e-08
		DHRS9	11.5915	2.45773e-05		3.12206	0.00167227
		C1QTNF1	10.1261	9.62922e-07		3.12206	6.05654e-05
		MT1H	3.9109	0.000951443		3.10588	0.00245473
		CCDC81	6.80927	0.000173091		3.08977	0.00287085
		PF4V1	11.7942	2.16896e-06		3.08442	0.000199591
		REG1A	4.04882	0.000340722		3.08442	0.00108374
		lnc-QKI-2	3.05781	0.033828		3.06843	0.0334496
		CCDC64B	4.44598	5.01482e-06		3.06312	2.67189e-05
		WDR86	2.40327	3.44737e-05		3.06312	8.36018e-06
		ALOX5AP	5.8462	0.000610072		3.05781	0.00607433
		SERPINE1	6.33129	1.17566e-07		3.04723	2.34889e-06
		LOC100505718	3.44022	0.00194068		3.03143	0.00331787
		IRAK3	5.42642	1.18786e-06		3.00528	1.48206e-05
		RGS18	2.82353	0.00509703		2.9897	0.00394956
		FXYD7	2.47512	0.0408654		2.9897	0.0201346
		OR13H1	2.26184	0.0120305		2.9897	0.00310298
		C5orf38	3.73213	0.000784553		2.96391	0.00211987
		PDZK1IP1	2.2974	0.00245764		2.95365	0.000627298
		IL7R	6.64606	8.21492e-08		2.93834	2.33584e-06
		LOC100505622	3.36359	4.79228e-06		2.90291	1.02226e-05
		lnc-WDR11-1	2.33755	0.0294897		2.88286	0.012163
		XLOC_l2_008086	2.2153	0.031033		2.86295	0.0100044
		HLA-L	3.12206	0.0303344		2.81864	0.0424943
		LOC100131346	2.50967	0.0363979		2.81376	0.0235087
		PFKFB4	5.07181	2.42378e-07		2.79917	3.60362e-06
		XLOC_l2_013859	3.00528	0.00122266		2.77984	0.00178311
		KRT34	10.1788	6.45218e-08		2.76542	8.52301e-06
		PABPC5-AS1	3.50035	2.05476e-06		2.76063	7.06521e-06
		SHROOM3	2.74632	0.00597644		2.76063	0.00583577
		ELF3	10.7966	0.000122933		2.75586	0.00973172
		IL11	9.18959	5.84964e-07		2.74632	5.80711e-05
		MC3R	4.33941	0.00592558		2.74157	0.0287859
		LINC00473	14.7997	1.55393e-05		2.73682	0.00334218
		C1QTNF1-AS1	5.64706	0.000817991		2.73208	0.011446
		ZSWIM5	2.73208	0.000195446		2.72735	0.000197328
		lnc-TGFBRAP1-3	2.33351	0.00734884		2.72263	0.00334309
		LTF	25.6787	2.83902e-05		2.70382	0.0132986
		lnc-RP11-625H11.1.1-3	2.43682	0.029501		2.69914	0.0193704
		STMN2	2.86295	0.000368997		2.6898	0.000513967
		HAS1	10.5013	0.000196285		2.68515	0.0148181
		FAM101A	4.87364	1.17463e-06		2.68515	1.87433e-05
		lnc-ECEL1-2	2.69447	0.0267214		2.6805	0.0272595
		lnc-LGALS12-2	3.83041	0.000445723		2.67586	0.00226084
		CLDN14	4.25011	0.00164943		2.67122	0.0104157
		XLOC_l2_015090	2.55354	0.00465646		2.67122	0.00371953
		GALNT15	2.51403	0.00130162		2.67122	0.000933769
		WDR55	2.31338	0.0100917		2.64818	0.00511534
		ENO2	4.45369	3.77168e-08		2.62989	5.03491e-07
		GS52	2.39496	0.0419394		2.62989	0.0290638
		LINC00473	14.7485	1.98945e-08		2.62079	8.80573e-06
		EGR1	6.76223	1.96165e-08		2.62079	1.15986e-06
		PF4	3.62379	2.04662e-05		2.62079	0.000107424
		DIRAS3	4.06287	6.63613e-07		2.61625	6.13059e-06
		CTSS	7.80825	0.000149526		2.6072	0.00760513
		C4orf47	5.16941	2.72548e-05		2.6072	0.000557459
		SDIM1	10.8153	1.63223e-06		2.60268	0.000309545
		DIO2	17.3276	8.33084e-07		2.59818	0.000450314
		THBS3	2.83825	0.00273408		2.59818	0.00420513
		XLOC_l2_011281	3.49429	5.4516e-05		2.59368	0.000251555
		C16orf82	2.28153	0.0430911		2.58471	0.0258266
		lnc-SDIM1-3	7.37427	4.56138e-08		2.58023	3.81656e-06
		ITGB1BP2	3.56154	0.000314548		2.58023	0.00149172
		lnc-RNASE13-1	2.2974	0.0189684		2.58023	0.0109787
		LOC101927822	7.50317	1.85259e-08		2.5713	1.6873e-06
		KIR2DS4	2.69447	0.0118767		2.5713	0.01458
		LOC100506737	4.24275	0.000281314		2.55797	0.00270301
		FAM163B	2.34161	0.031226		2.54912	0.021725
		IL6	13.3383	1.45433e-06		2.52713	0.000522001
		ACTG2	3.4822	1.07964e-07		2.52275	6.39005e-07
		MS4A14	2.00694	0.0138741		2.52275	0.00383539
		LOC284191	3.28866	0.00165599		2.51839	0.00572741
		LOC102724550	3.83041	0.000795182		2.50967	0.00529579
		HAS3	4.46141	2.40552e-08		2.50533	4.40191e-07
		LINC00668	2.70851	0.0358102		2.50533	0.0475373
		ESM1	5.16046	2.41091e-06		2.49666	7.1725e-05
		HBG1	6.22252	2.78569e-09		2.48372	1.8044e-07
		LOC101928696	3.78423	0.0020115		2.47512	0.0121848
		lnc-GRXCR1-4	3.02095	0.0022363		2.47512	0.00584496
		SLC17A2	2.93834	0.000341886		2.46229	0.000894478
		AADAC	4.8316	0.00308635		2.45803	0.0344173
		FER1L4	4.90754	6.3651e-08		2.45377	1.90818e-06
		lnc-DEC1-3	11.0809	5.39181e-05		2.44952	0.00926896
		ACTG2	3.3058	2.28478e-06		2.44528	1.25535e-05
		LOC101927038	3.08977	0.0100848		2.43682	0.0265764
		lnc-CSMD1-8	2.75108	0.0171018		2.43682	0.028232
		lnc-SMNDC1-1	6.22252	8.15618e-05		2.4326	0.00377684
		LOC100506188	3.9381	0.000167125		2.4326	0.00170347
		lnc-FAM98B-2	2.96905	6.02731e-05		2.42839	0.000190408
		lnc-C9orf50-2	2.33351	0.0201748		2.42839	0.0167531
		LINC00545	4.57097	2.8563e-05		2.42419	0.000585895
		LRRC4	3.1329	0.0186258		2.42419	0.0477739
		EFCAB3	5.09824	3.4732e-05		2.4158	0.00103412
		LINC00545	4	1.46346e-07		2.40744	2.19164e-06
		STC1	27.1899	2.87412e-07		2.39911	0.00060434
		DIO2	13.1091	7.8509e-08		2.39496	4.53667e-05
		lnc-CDK17-3	3.18215	0.0066557		2.39081	0.0223211
		HAS2	2.49234	4.38367e-05		2.38667	5.78735e-05
		lnc-FNDC9-1	2.28548	0.0457384		2.3743	0.0391355
		CDCP1	3.33457	3.17361e-09		2.37019	2.33212e-08
		lnc-WDR75-1	2.23457	0.0379876		2.37019	0.0293717
		CDCP1	2.92817	0.000101459		2.36608	0.00034674
		DBF4	2.43682	0.0241702		2.36199	0.0276967
		PROX2	2.93834	0.0205033		2.3579	0.0474543
		OR8A1	2.46229	0.00312926		2.34974	0.00405187
		LINC01339	3.66802	0.00403188		2.34567	0.0251873
		CSN1S1	5.79577	0.00136469		2.34161	0.0347422
		SPAG4	5.28719	3.29259e-08		2.34161	1.78753e-06
		LOC102724448	2.34161	0.00959049		2.34161	0.00959049
		NEDD9	3.86375	0.00685023		2.33755	0.0444337
		LOC101927253	2.89287	0.000977345		2.33755	0.00305019
		RAB20	2.39911	0.000245832		2.32141	0.00030359
		LINC00473	10.2142	5.79675e-05		2.30537	0.0114513
		lnc-PPT1-1	2.87787	0.000306948		2.30537	0.00108428
		GJD4	2.62079	0.0113881		2.28945	0.0212895
		MMP10	3.48824	0.00815821		2.28548	0.04246
		CXCR4	34.1189	2.34348e-07		2.27758	0.000991382
		ITGB3	4.60276	3.50017e-09		2.27363	1.42243e-07
		ZPLD1	3.72567	6.29796e-05		2.26577	0.000863179
		TRPA1	11.2161	2.67721e-08		2.24233	1.7599e-05
		IL4I1	3.87716	7.87007e-06		2.22684	0.000160998
		lnc-STK39-2	2.31739	0.00545306		2.22684	0.00682727
		CELA3A	2.52275	0.000393194		2.21914	0.000874461
		KYNU	8.19645	0.000111194		2.2153	0.0150443
		PDE10A	4.93312	5.2352e-07		2.21146	3.15386e-05
		TCAF2	3.3058	0.000452717		2.20763	0.00377261
		lnc-UBLCP1-3	2.94343	0.00155182		2.20763	0.00699392
		lnc-PTP4A3-1	2.6666	0.00868117		2.19619	0.0219316
		ECSCR	2.08855	0.00116636		2.19619	0.000825186
		DARS-AS1	2.76063	0.0193439		2.19238	0.0498087
		TMEM150B	2.57576	0.000534012		2.18859	0.00144421
		KRTAP4-9	2.5403	6.07064e-06		2.1848	1.69829e-05
		AK4	4.74859	1.08752e-06		2.17724	6.23353e-05
		LYZL2	2.15099	0.0397756		2.17724	0.0376306
		TNF	2.2153	0.000480784		2.16595	0.000561242
		SCG2	5.37029	0.00111266		2.16595	0.0363221
		MPP2	2.78949	2.25041e-06		2.1622	1.20016e-05
		LINC00323	2.29342	0.0325003		2.1622	0.0422385
		CLDN1	9.71356	2.42759e-07		2.15846	0.00013496
		lnc-PAPPA-AS1-2	6.16884	0.000485716		2.15846	0.0278402
		HSD17B6	2.50533	3.30616e-07		2.15472	9.58433e-07
		RSPO3	3.44618	5.04889e-07		2.15099	8.54166e-06
		INSL4	2.44952	0.000260895		2.15099	0.000611466
		LOC154761	2.63902	0.00817206		2.14726	0.0223569
		SAA2	91.7731	1.63959e-06		2.14355	0.0208193
		BEX1	6.98858	1.06881e-05		2.14355	0.00190965
		AK4	4.62675	1.84819e-07		2.14355	1.1378e-05
		lnc-PHF14-1	2.10307	0.0128437		2.14355	0.0115233
		lnc-EXOSC8-1	2.45803	1.91387e-05		2.13984	5.01724e-05
		SAA1	70.3998	9.66367e-10		2.13613	2.67396e-05
		KRTAP2-3	7.86256	5.4361e-07		2.13613	0.000180071
		lnc-DEPDC1-1	2.58471	0.000785324		2.13613	0.00248606
		LINC00452	2.37841	0.0114454		2.13243	0.0200331
		FLJ44715	2.94854	0.00130388		2.12874	0.00748119
		DHRS13	2.47512	1.48875e-05		2.12138	4.36938e-05
		C5orf46	3.7386	8.46513e-05		2.1177	0.00179118
		PRDM1	2.89287	0.000499818		2.1177	0.00301505
		lnc-LYN-1	2.6072	0.00146788		2.11404	0.00496629
		LUCAT1	9.48074	2.14812e-06		2.11038	0.00110179
		MYOCD	6.77396	1.31773e-07		2.10672	3.38853e-05
		MYOCD	5.62752	7.67924e-06		2.09943	0.000893277
		BCL2A1	3.50642	1.62402e-05		2.09943	0.000319161
		PLN	2.6898	6.48478e-06		2.0958	3.50571e-05
		RELN	3.9109	0.00109852		2.09217	0.0193675
		AMIGO2	2.70382	7.86696e-07		2.09217	4.5736e-06
		TMEM158	3.11126	4.90178e-07		2.08855	6.30105e-06
		PRKCH	2.34974	4.53169e-06		2.08493	1.09503e-05
		LOC145845	2.56241	0.00321765		2.08132	0.0102536
		KANK4	13.5011	1.12485e-06		2.07412	0.00150261
		CCL13	2.30537	0.000108453		2.07412	0.00023087
		OR2L2	3.71922	0.00309933		2.07053	0.0384296
		lnc-PLD5-1	2.17724	0.0118427		2.07053	0.0156977
		PPP1R27	2.17347	0.00529175		2.07053	0.00713124
		ANKRD60	3.77768	0.0032439		2.06337	0.0420741
		OR6Y1	2.05267	0.0193957		2.06337	0.0188421
		INHBA	5.56932	3.69309e-07		2.05979	5.86613e-05
		KRT79	3.33457	0.00380177		2.05979	0.0335884
		lnc-TIGD7-1	2.05979	0.00216617		2.05979	0.00216617
		HILPDA	3.65533	1.82456e-06		2.05623	5.5606e-05
		DUSP1	3.59876	4.59567e-08		2.05623	1.40205e-06
		C3	26.8156	1.96865e-08		2.05267	0.000147456
		MIR146A	5.3796	2.78147e-05		2.05267	0.0028315
		TMEM132A	5.30554	1.91997e-08		2.05267	2.86558e-06
		CABP1	3.07908	0.00830764		2.05267	0.0483348
		C2CD3	2.04911	0.0362338		2.05267	0.0359221
		lnc-SLC16A3-1	2.38667	0.00273834		2.04911	0.00685841
		LINC00862	2.36199	0.0106901		2.04557	0.0227949
		LOC100996286	2.64359	0.00440769		2.04202	0.01734
		SMOC1	2.5713	0.000589931		2.04202	0.00251106
		XLOC_l2_010601	2.43682	0.00754343		2.04202	0.0194264
		lnc-ABCD3-1	4.06992	7.22971e-05		2.02792	0.00286743
		TNC	3.2154	4.55426e-09		2.02792	9.15404e-08
		PLOD2	3.18215	4.73178e-07		2.02792	8.66864e-06
		EWSAT1	3.12748	5.87767e-05		2.02792	0.000822221
		LOC100130938	2.89788	3.46067e-05		2.02792	0.000344553
		DEFB4A	2.28548	4.19986e-05		2.02792	0.000102156
		GLP2R	3.71278	0.00111197		2.02441	0.0200851
		MPP2	2.74632	0.0125183		2.02441	0.0492949
		RUNX1	2.53151	5.74186e-06		2.02441	2.8487e-05
		TGFB2	3.27728	9.46513e-07		2.0209	2.03745e-05
		lnc-PER2-2	2.41162	0.00168799		2.0209	0.00507283
		C3	28.443	1.08929e-08		2.0174	0.000107187
		ATP2A1	2.23071	0.0209416		2.0174	0.0347642
		CXCL2	37.661	3.2271e-10		2.01042	5.93285e-06
		LOC255187	2.12505	0.00778455		2.01042	0.0109202
		PDE4D	3.45216	0.000866902		2.00694	0.0137576
		TNFSF18	3.07375	0.00457141		2.00347	0.0345299
