# Supplementary material for: Cancer extracellular vesicles contribute to stromal heterogeneity by inducing chemokines in cancer-associated fibroblasts
Source: Oncogene. 2019 May 30;38(28):5566–79. doi: 10.1038/s41388-019-0832-4 (PMC6755971; doi:10.1038/s41388-019-0832-4)
Supplement: Supplementary file 16 — Supplementary Table 2 [file 41388_2019_832_MOESM16_ESM.xlsx]

## Sheet: Sheet1
Supplementary table S2. Gene set enrichment analysis (GSEA) of the fibroblasts cultured with 44As3 versus mono-culture.
	NAME	SIZE	NES	NOM p-val	FDR q-val
	HALLMARK_TNFA_SIGNALING_VIA_NFKB	160	1.70136	< 0.001	0.0961638
	HALLMARK_HYPOXIA	148	1.67984	< 0.001	0.0545819
	HALLMARK_INFLAMMATORY_RESPONSE	164	1.66713	< 0.001	0.059636
	HALLMARK_EPITHELIAL_MESENCHYMAL_TRANSITION	161	1.60351	0.0184049	0.0660423
	HALLMARK_GLYCOLYSIS	149	1.5891	< 0.001	0.0646762
	HALLMARK_ALLOGRAFT_REJECTION	155	1.53089	< 0.001	0.086248
	HALLMARK_G2M_CHECKPOINT	140	1.52693	0.0528541	0.075784
	HALLMARK_UV_RESPONSE_UP	111	1.5001	0.0323887	0.0868998
	HALLMARK_COMPLEMENT	151	1.47026	< 0.001	0.136408
	HALLMARK_TGF_BETA_SIGNALING	42	1.44553	0.0665281	0.162385
