# Supplementary material for: Cancer extracellular vesicles contribute to stromal heterogeneity by inducing chemokines in cancer-associated fibroblasts
Source: Oncogene. 2019 May 30;38(28):5566–79. doi: 10.1038/s41388-019-0832-4 (PMC6755971; doi:10.1038/s41388-019-0832-4)
Supplement: Supplementary file 17 — Supplementary Table 3 [file 41388_2019_832_MOESM17_ESM.xlsx]

## Sheet: Sheet2
		Supplementary table S3. The result of LC/MS-MS analysis showed proteins that were highly included in 44As3 EVs.
			Protein Name	Gene symbol	Molecular weight	Fisher's Exact Test p-value	Fold Change As3 / PE	Spectral counts
								44As3 EVs	HSC-44PE EVs
			Kinesin-like protein KIF16B	KIF16B	152 kDa	< 0.00010	INF	19	0
			Glutamate receptor ionotropic, NMDA 2B	GRIN2B	166 kDa	< 0.00010	INF	14	0
			Phospholipid-transporting ATPase IB	ATP8A2	129 kDa	< 0.00010	INF	14	0
			Endosomal/lysomomal potassium channel TMEM175	TMEM175	56 kDa	< 0.00010	15	15	1
			Spectrin beta chain, erythrocytic	SPTB	246 kDa	< 0.00010	12	36	3
			Exocyst complex component 4	EXOC4	111 kDa	< 0.00010	10	41	4
			2-acylglycerol O-acyltransferase 2	DGAT2	38 kDa	< 0.00010	10	20	2
			FAD-dependent oxidoreductase domain-containing protein 2	FOXRED2	78 kDa	< 0.00010	9.5	19	2
			Periodic tryptophan protein 2 homolog	PWP2	102 kDa	< 0.00010	2.3	60	26
			Lactadherin	MFGE8	43 kDa	< 0.00010	2.3	48	21
			Mucin-16	MUC16	1519 kDa	0.0001	4	24	6
			Serine/threonine-protein kinase SIK3	SIK3	140 kDa	0.00015	8	16	2
			39S ribosomal protein L19, mitochondrial	MRPL19	34 kDa	0.00035	INF	10	0
			Prospero homeobox protein 2	PROX2	66 kDa	0.00035	INF	10	0
			Hermansky-Pudlak syndrome 3 protein	HPS3	114 kDa	0.00058	7	14	2
			POC1 centriolar protein homolog A	POC1A	45 kDa	0.00058	7	14	2
			Putative solute carrier family 22 member 31	SLC22A31	59 kDa	0.00068	2.5	28	11
			Kinesin heavy chain isoform 5A	KIF5A	117 kDa	0.00077	INF	9	0
			Vasohibin-1	VASH1	41 kDa	0.00077	INF	9	0
			Cystathionine beta-synthase-like protein	CBSL	61 kDa	0.00077	INF	9	0
			Zinc finger protein 622	ZNF622	54 kDa	0.00077	INF	9	0
			GTP:AMP phosphotransferase AK3, mitochondrial	AK3	26 kDa	0.00077	INF	9	0
			Dynein heavy chain 11, axonemal	DNAH11	520 kDa	0.00087	4.2	17	4
			Transmembrane protease serine 11B	TMPRSS11B	46 kDa	0.001	5	15	3
			Dedicator of cytokinesis protein 7	DOCK7	243 kDa	0.001	5	15	3
			Rap guanine nucleotide exchange factor 3	RAPGEF3	104 kDa	0.0011	11	11	1
			DNA topoisomerase 3-alpha	TOP3A	112 kDa	0.0011	6.5	13	2
			Leucine-rich repeat-containing protein 75A	LRRC75A	38 kDa	0.0011	6.5	13	2
			Storkhead-box protein 2	STOX2	103 kDa	0.0011	6.5	13	2
			Collagen alpha-1(XXVII) chain	COL27A1	187 kDa	0.0011	6.5	13	2
			Dedicator of cytokinesis protein 6	DOCK6	230 kDa	0.0017	INF	8	0
			DNA (cytosine-5)-methyltransferase 3A	DNMT3A	102 kDa	0.0017	INF	8	0
			Vacuolar protein sorting-associated protein 13B	VPS13B	449 kDa	0.0017	INF	8	0
			Probable ATP-dependent RNA helicase DDX46	DDX46	117 kDa	0.0017	INF	8	0
			Brevican core protein	BCAN	99 kDa	0.0017	INF	8	0
			TBC1 domain family member 10B	TBC1D10B	87 kDa	0.0017	INF	8	0
			Serine beta-lactamase-like protein LACTB, mitochondrial	LACTB	61 kDa	0.0017	INF	8	0
			Dynein intermediate chain 1, axonemal	DNAI1	79 kDa	0.0019	4.7	14	3
			Uridine-cytidine kinase-like 1	UCKL1	61 kDa	0.0019	4.7	14	3
			Protein furry homolog	FRY	339 kDa	0.002	2.2	27	12
			Armadillo repeat-containing X-linked protein 4	ARMCX4	39 kDa	0.0022	6	12	2
			Uncharacterized protein C19orf68	ZSWIM9	70 kDa	0.0023	10	10	1
			Dynein heavy chain 12, axonemal	DNAH12	357 kDa	0.0029	3	18	6
			Regulator of G-protein signaling 3	RGS3	132 kDa	0.0032	2.4	22	9
			E3 ubiquitin-protein ligase HUWE1	HUWE1	482 kDa	0.0037	2.7	19	7
