# Supplementary material for: Cancer extracellular vesicles contribute to stromal heterogeneity by inducing chemokines in cancer-associated fibroblasts
Source: Oncogene. 2019 May 30;38(28):5566–79. doi: 10.1038/s41388-019-0832-4 (PMC6755971; doi:10.1038/s41388-019-0832-4)
Supplement: Supplementary file 18 — Supplementary Table 4 [file 41388_2019_832_MOESM18_ESM.xlsx]

## Sheet: Sheet1
	Supplementary table S4. The result of LC/MS-MS analysis showed proteins that were highly included in HSC-44PE EVs.
		Protein Name	Gene symbol	Molecular weight	Fisher's Exact Test p-value	Fold Change As3 / PE	Spectral counts
							44As3 EVs	HSC-44PE EVs
		Guanine nucleotide-binding protein subunit alpha-11	GNA11	42 kDa	< 0.00010	0	0	23
		Annexin A7	ANXA7	53 kDa	< 0.00010	0	0	20
		MIT domain-containing protein 1	MITD1	29 kDa	< 0.00010	0	0	19
		Copine-1	CPNE1	59 kDa	< 0.00010	0	0	17
		Annexin A3	ANXA3	36 kDa	< 0.00010	0.05	1	20
		Moesin	MSN	68 kDa	< 0.00010	0.05	1	20
		Mucin-4	MUC4	232 kDa	< 0.00010	0.07	8	122
		Anthrax toxin receptor 2	ANTXR2	54 kDa	< 0.00010	0.08	2	25
		Immunoglobulin superfamily member 8	IGSF8	65 kDa	< 0.00010	0.1	4	39
		Annexin A2	ANXA2	39 kDa	< 0.00010	0.2	26	124
		Annexin A11	ANXA11	54 kDa	< 0.00010	0.2	16	70
		Epidermal growth factor receptor	EGFR	134 kDa	< 0.00010	0.3	21	66
		CD44 antigen	CD44	82 kDa	< 0.00010	0.3	14	52
		Programmed cell death 6-interacting protein	PDCD6IP	96 kDa	< 0.00010	0.4	69	175
		Sodium/potassium-transporting ATPase subunit alpha-1	ATP1A1	113 kDa	< 0.00010	0.4	60	135
		Programmed cell death protein 6	PDCD6	22 kDa	0.00011	0.05	1	19
		Copine-3	CPNE3	60 kDa	0.00012	0	0	15
		Integrin alpha-2	ITGA2	129 kDa	0.00012	0.4	51	114
		Annexin A4	ANXA4	36 kDa	0.00019	0.1	2	21
		IST1 homolog	IST1	40 kDa	0.00019	0.1	2	21
		Sodium/potassium-transporting ATPase subunit beta-3	ATP1B3	32 kDa	0.00019	0.1	2	21
		Tubulin beta chain	TUBB	50 kDa	0.00021	0.2	6	31
		BRO1 domain-containing protein BROX	BROX	46 kDa	0.00028	0.1	3	23
		Unconventional myosin-Ic	MYO1C	122 kDa	0.00028	0.3	13	45
		Catenin delta-1	CTNND1	108 kDa	0.00036	0.4	42	95
		Heat shock cognate 71 kDa protein	HSPA8	71 kDa	0.00037	0.5	68	136
		CD81 antigen	CD81	26 kDa	0.00043	0.2	5	27
		Alpha-enolase	ENO1	47 kDa	0.00048	0.3	17	51
		Ras GTPase-activating-like protein IQGAP1	IQGAP1	189 kDa	0.00053	0.2	7	31
		Suppressor of tumorigenicity 14 protein	ST14	95 kDa	0.0012	0.3	11	37
		Caveolin-1	CAV1	20 kDa	0.0012	0.3	8	31
		DNA topoisomerase 1	TOP1	91 kDa	0.0014	0	0	11
		Protein TFG	TFG	43 kDa	0.0014	0	0	11
		Integrin beta-5	ITGB5	88 kDa	0.0015	0.1	2	17
		Arrestin domain-containing protein 1	ARRDC1	46 kDa	0.0018	0.2	7	28
		Catenin alpha-1	CTNNA1	100 kDa	0.0018	0.4	16	45
		Vacuolar protein sorting-associated protein 4A	VPS4A	49 kDa	0.0019	0.2	3	19
		Transcriptional activator GLI3	GLI3	170 kDa	0.0025	0	0	10
		Flotillin-1	FLOT1	47 kDa	0.0028	0.08	1	13
