# Supplementary material for: Cancer extracellular vesicles contribute to stromal heterogeneity by inducing chemokines in cancer-associated fibroblasts
Source: Oncogene. 2019 May 30;38(28):5566–79. doi: 10.1038/s41388-019-0832-4 (PMC6755971; doi:10.1038/s41388-019-0832-4)
Supplement: Supplementary file 19 — Supplementary Table 5 [file 41388_2019_832_MOESM19_ESM.xlsx]

## Sheet: Sheet3
	Supplementary table S5. The result of the microarray analysis showed miRNAs that were included in cancer-derived EVs.
			MicroRNA	Mirbase accession No.	Fold change 44As3 EV vs HSC-44PE EV (Log2)	p-value
		Enriched in 44As3 EV
			hsa-miR-6775-3p	MIMAT0027451	6.06	8.26319e-05
			hsa-miR-7159-5p	MIMAT0028228	6.00333	9.62226e-05
			hsa-miR-7161-5p	MIMAT0028232	5.76667	0.000371371
			hsa-miR-210-3p	MIMAT0000267	5.46333	8.87397e-05
			hsa-miR-338-3p	MIMAT0000763	4.86333	0.000846487
			hsa-miR-6784-3p	MIMAT0027469	4.32333	0.00134027
			hsa-miR-205-5p	MIMAT0000266	4.31	0.000774869
			hsa-miR-155-5p	MIMAT0000646	4.26667	0.00185224
			hsa-miR-192-5p	MIMAT0000222	4.24333	0.00141415
			hsa-miR-3177-3p	MIMAT0015054	4.03333	0.000276941
			hsa-miR-150-5p	MIMAT0000451	3.41	0.00353923
			hsa-miR-193b-3p	MIMAT0002819	2.43333	0.00275991
			hsa-miR-7-5p	MIMAT0000252	1.78	0.0117128
			hsa-miR-1273g-3p	MIMAT0022742	1.77	0.0277211
			hsa-miR-8060	MIMAT0030987	1.49667	0.0367479
			hsa-miR-378a-3p	MIMAT0000732	1.17333	0.0177542
			hsa-miR-365a-3p	MIMAT0000710	1.06333	0.0431969
			hsa-miR-222-3p	MIMAT0000279	1.06333	0.0489258
		Enriched in HSC-44PE EV
			hsa-miR-30a-5p	MIMAT0000087	-1.28333	0.0295696
