# Supplementary material for: Cancer extracellular vesicles contribute to stromal heterogeneity by inducing chemokines in cancer-associated fibroblasts
Source: Oncogene. 2019 May 30;38(28):5566–79. doi: 10.1038/s41388-019-0832-4 (PMC6755971; doi:10.1038/s41388-019-0832-4)
Supplement: Supplementary file 20 — Supplementary Table 6 [file 41388_2019_832_MOESM20_ESM.xlsx]

## Sheet: Sheet1
	Supplementary table S6. The primer sequences for quantitative RT-PCR.
		Gene		Primer sequence (5' - 3') / TaqMan Assay ID
		ACTB	Forward	TCACCGAGCGCGGCT
			Reverse	TAATGTCACGCACGATTTCCC
		ACTA2	Forward	AGCCAAGCACTGTCAGGAATC
			Reverse	GAGCCCAGAGCCATTGTCAC
		CXCL1	Forward	GAAAGCTTGCCTCAATCCTG
			Reverse	CTTCCTCCTCCCTTCTGGTC
		CXCL2	Forward	ATTGGTGGCTGTTCCTGAAG
			Reverse	AAACACATTAGGCGCAATCC
		CXCL3	Forward	CTGCCCTTACCAGAGCTGAA
			Reverse	CCTTTCCAGCTGTCCCTAGA
		CXCL5	Forward	GTGTTGAGAGAGCTGCGTTG
			Reverse	CTATGGCGAACACTTGCAGA
		CXCL6	Forward	GCTTGAGTTTCCTGCCAGTC
			Reverse	AGCACTTTGGTTTCCTCGTG
		CXCL8	Forward	TCTGGCAACCCTAGTCTGCT
			Reverse	AAACCAAGGCACAGTGGAAC
		CCL13	Forward	GCCTTGAGCAAGTAGGTTGC
			Reverse	CATGTCCATGACTCCCACAG
		CCL20	Forward	GTGGCTTTTCTGGAATGGAA
			Reverse	TGTGCAAGTGAAACCTCCAA
		CXCR4	Forward	GCTGTTGGCTGAAAAGGTGG
			Reverse	ATCTGCCTCACTGACGTTGG
		MMP1	Forward	AAGTACTGGGCTGTTCAGGGAC
			Reverse	GGGAAGCCAAAGGAGCTGTAG
		MMP3	Forward	GGAAGCTGGACTCCGACACTC
			Reverse	GAAGTGACCAACATCAGGAACTCC
		MMP10	Forward	CAGGCACCAATTTATTCCTCG
			Reverse	GGCTGAGTGAAAGAGCCCC
		MMP12	Forward	CAGGTTCTTCTGGCTGAAGG
			Reverse	AAGCAGCTTCAATGCCAGAT
		COL4A1	Forward	AGGTGACAAGGGTGACCAAG
			Reverse	ATCCCCTGAAATCCAGGTTC
		miR-155-5p		Assay ID: 002623
		miR-210-3p		Assay ID: 000512
		miR-205-5p		Assay ID: 000509
		miR-338-3p		Assay ID: 002252
		miR-192-5p		Assay ID: 000491
		miR-193b-3p		Assay ID: 002367
		miR-150-5p		Assay ID: 000473
		hsa-miR-7		Assay ID: 000368
		hsa-miR-1273g-3p		Assay ID: 475626_mat
		hsa-miR-378a-3p		Assay ID: 002243
